# Supplementary material for: 4-Heteroaryl Substituted Amino-3,5-Dicyanopyridines as New Adenosine Receptor Ligands: Novel Insights on Structure-Activity Relationships and Perspectives
Source: Pharmaceuticals (Basel). 2022 Apr 14;15(4):478. doi: 10.3390/ph15040478 (PMC9024521; doi:10.3390/ph15040478)
Supplement: Supplementary file 1 [file pharmaceuticals-15-00478-s001.zip]

Archive with 1 entries (1 files):
- pharmaceuticals-1641343-supplementary.pdf
